# Supplementary material for: A Novel Combination Therapy Tβ4/VIP Protects against Hyperglycemia-Induced Changes in Human Corneal Epithelial Cells
Source: Biosensors (Basel). 2023 Nov 7;13(11):974. doi: 10.3390/bios13110974 (PMC10669755; doi:10.3390/bios13110974)
Supplement: Supplementary file 1 [file biosensors-13-00974-s001.zip]

Archive with 1 entries (1 files):
- biosensors-2585345-supplementary.pdf
